# Supplementary material for: Ionogels Derived from Fluorinated Ionic Liquids to Enhance Aqueous Drug Solubility for Local Drug Administration
Source: Gels. 2022 Sep 16;8(9):594. doi: 10.3390/gels8090594 (PMC9498591; doi:10.3390/gels8090594)
Supplement: Supplementary file 1 [file gels-08-00594-s001.zip]

Archive with 1 entries (1 files):
- gels-1845344-supplementary.pdf
